# Supplementary material for: Surveys of Knowledge and Awareness of Plastic Pollution and Risk Reduction Behavior in the General Population: A Systematic Review
Source: Int J Environ Res Public Health. 2025 Jan 27;22(2):177. doi: 10.3390/ijerph22020177 (PMC11855307; doi:10.3390/ijerph22020177)
Supplement: Supplementary file 1 [file ijerph-22-00177-s001.zip]

Archive with 7 entries (7 files):
- Supplementary material/Table S1.pdf
- Supplementary material/Table S2.pdf
- Supplementary material/Table S3.pdf
- Supplementary material/Table S4.pdf
- Supplementary material/Table S5.pdf
- Supplementary material/Table S6.xls
- Supplementary material/Table S7.pdf
